# Supplementary material for: Multi-Omics profiling identifies aldehyde dehydrogenase 2 as a critical mediator in the crosstalk between Treg-mediated immunosuppression microenvironment and hepatocellular carcinoma
Source: Int J Biol Sci. 2024 May 5;20(7):2763–78. doi: 10.7150/ijbs.93075 (PMC11077362; doi:10.7150/ijbs.93075)
Supplement: Supplementary file 1 — Supplementary methods, figures and tables. [file ijbsv20p2763s1.zip]

Archive with 2 entries (2 files):
- Supplementary information.pdf
- Supplymentary table 3.xlsx
