# Supplementary material for: Multi-Omics profiling identifies aldehyde dehydrogenase 2 as a critical mediator in the crosstalk between Treg-mediated immunosuppression microenvironment and hepatocellular carcinoma
Source: Int J Biol Sci. 2024 May 5;20(7):2763–78. doi: 10.7150/ijbs.93075 (PMC11077362; doi:10.7150/ijbs.93075)
Supplement: Supplementary file 1 — Supplementary methods, figures and tables. [file ijbsv20p2763s1.zip › Supplymentary table 3.xlsx]

## Sheet: Sheet1
Tumor (T) sample ID	Adjacent liver tissue (N) sample ID	Gender	Age	Recurrence-free survival (month)	Overall survial (month)	Recurrence (1, yes; 0, no)	Survial (1, dead; 0, alive)	Liver cirrhosis (1, yes; 0, no)	Tumor number	Tumor size (cm)	Lymph node metastasis (1, yes; 0, no)	Tumor thrombus (1, yes; 0, no)	Tumour enapsulation (1, complete; 0, no)	Preoperative AFP（ng/mL）	BCLC stage	TNM stage
T112	N112	male	69	11.4667	47.9	1	0	1	1	4	0	0	1	27.3	A	IB
T113	N113	male	51	11.4	49.6	1	0	1	4	7.5	0	0	1	4.9	B	IIIA
T123	N123	male	79	7.5	15.6667	1	1	0	1	16	0	0	1	38142	B	IB
T125	N125	male	62	9.3	9.3	0	1	1	1	8.5	0	0	1	839.1	B	IB
T127	N127	male	66	48.3	48.3	0	0	1	1	3.5	0	0	1	342.7	A	IB
T131	N131	male	50	48.3	48.3	0	0	1	1	2.5	0	0	1	222.5	A	IB
T135	N135	male	43	3.63333	25.3333	1	1	1	1	3.5	0	0	1	42.5	A	IB
T137	N137	male	50	14.1	48.1	1	0	1	1	2.5	0	0	1	14.6	A	IB
T141	N141	male	81	49.7667	49.7667	0	0	1	1	3.5	0	0	1	4.2	A	IB
T145	N145	male	60	49.8333	49.8333	0	0	1	2	3	0	0	1	196.5	A	II
T147	N147	male	33	30	30	0	1	1	1	6.5	0	1	1	1925	C	IIIB
T161	N161	male	51	6.2	47.8	1	0	0	3	2.5	0	0	0	23.9	A	II
T171	N171	male	46	14.5333	14.5333	0	1	1	1	4	0	0	1	466	A	IB
T187	N187	male	54	47.1	47.1	0	0	1	1	3	0	0	1	14.5	A	IB
T191	N191	male	51	47.1	47.1	0	0	1	1	3.5	0	0	0	9.7	A	IB
T195	N195	male	39	47	47	0	0	1	1	3.5	0	0	1	1.9	A	IB
T211	N211	male	46	10	10	0	1	1	1	2	0	0	1	13	A	IA
T217	N217	female	63	46.8	46.8	0	0	1	1	12	0	0	1	60500	B	IB
T221	N221	male	56	46.8	46.8	0	0	1	1	4	0	0	1	3150	A	IB
T223	N223	male	72	46.9	46.9	0	0	1	1	5.5	0	0	1	2438	B	IB
T227	N227	male	62	20.6667	46.7	1	0	1	2	2	0	0	1	39.6	A	II
T231	N231	male	60	2.73333	46.8667	1	0	1	1	9	0	0	1	10.3	B	IB
T257	N257	male	59	46.2333	46.2333	0	0	0	1	6	0	0	1	155.2	B	IB
T261	N261	male	65	46.2333	46.2333	0	0	1	3	7.5	0	0	1	4.1	B	IIIA
T267	N267	male	62	6.2	45.4333	1	1	1	2	5	0	0	1	87.6	A	II
T271	N271	male	39	25.2	46.1	1	0	1	3	4	0	0	1	43235	A	II
T277	N277	male	63	10.7667	42.4	1	1	1	1	3	0	0	0	98.9	A	IB
T283	N283	male	66	4.76667	4.76667	0	1	1	1	10	0	0	1	2178	B	IB
T285	N285	male	62	2.5	10.5667	1	1	1	2	10	1	0	1	60500	C	IVA
T311	N311	male	47	4.03333	8.96667	1	1	1	9	4	0	0	0	22.2	A	II
T313	N313	male	43	14.0333	19.7667	1	1	0	1	8	0	1	0	5	C	IIIB
T327	N327	male	52	35.4667	44.8333	1	0	0	2	5.5	0	0	0	12.6	B	IIIA
T331	N331	male	44	1.83333	4.66667	1	1	1	1	7.5	0	1	1	60500	C	IIIB
T341	N341	female	63	44.7333	44.7333	0	0	0	1	2.5	0	0	1	3450	A	IB
T343	N343	female	48	26.1667	43.9333	1	1	0	1	11.5	0	1	1	174.5	C	IIIB
T351	N351	male	36	6.36667	10.8333	1	1	1	2	13	0	1	1	6968	C	IIIB
T353	N353	male	56	45.9	45.9	0	0	1	1	3	0	0	1	2.2	A	IB
T355	N355	male	36	7.43333	44.3667	1	0	1	2	6	0	0	0	25.4	B	IIIA
T357	N357	male	56	44.3667	44.3667	0	0	1	1	5	0	0	1	2.5	A	IB
T361	N361	male	54	45.3	45.3	0	0	1	1	3.5	0	0	1	30.8	A	IB
T363	N363	male	54	44.3	44.3	0	0	1	1	3.5	0	0	1	1.7	A	IB
T365	N365	male	66	23.2667	44	1	0	1	1	8	1	0	1	3.7	C	IVA
T367	N367	male	48	44.3	44.3	0	0	1	1	12	0	1	1	60500	C	IIIB
T375	N375	male	47	12.1667	44.6667	1	0	0	1	16	0	1	1	6	C	IIIB
T383	N383	male	61	1.66667	10.3667	1	1	1	1	12	0	1	0	229.8	C	IIIB
T385	N385	female	62	44	44	0	0	1	1	7	0	0	0	780	B	IB
T387	N387	male	48	43.9667	43.9667	0	0	1	1	4.5	0	0	1	296.8	A	IB
T391	N391	male	75	43.9333	43.9333	0	0	0	1	8	0	0	0	2347	B	IB
T393	N393	male	57	39.6667	43.9333	1	0	1	1	14	0	1	1	4.1	C	IIIB
T395	N395	male	35	6	43.8667	1	0	0	1	14	0	0	1	3.7	B	IB
T411	N411	male	40	43.8	43.8	0	0	1	1	4	0	0	1	2020	A	IB
T413	N413	male	44	0.466667	10.3	1	1	1	2	6.5	0	1	1	60500	C	IIIB
T415	N415	male	71	8.43333	43.2333	1	0	1	2	3.5	0	0	0	7.8	A	II
T421	N421	male	58	2.13333	26.5333	1	1	1	1	4	0	0	1	273.9	A	IB
T423	N423	male	59	43.2333	43.2333	0	0	0	1	5.5	0	0	1	4.6	B	IB
T425	N425	female	61	43.3	43.3	0	0	0	1	7	0	0	1	3.2	B	IB
T427	N427	male	41	7.73333	44.7333	1	0	1	2	4	0	0	1	1.9	A	II
T431	N431	male	50	17.8	43	1	0	1	4	5	0	1	1	14.3	C	IIIB
T433	N433	female	51	43	43	0	0	1	1	3	0	0	1	71.2	A	IB
T435	N435	male	56	44.7	44.7	0	0	0	1	2.5	0	0	1	112.7	A	IB
T443	N443	male	56	29.5	44.2	1	0	1	1	5	0	1	1	437.2	C	IIIB
T445	N445	male	46	14.0333	14.0333	0	1	0	1	5	0	0	1	6.1	A	IB
T451	N451	male	69	12.5667	23.8333	1	1	0	1	5	0	0	1	3.3	A	IB
T455	N455	female	47	8.63333	36.4667	1	1	1	1	5	0	0	1	152.8	A	IB
T461	N461	male	63	42.8667	42.8667	0	0	1	1	2.5	0	0	0	3.5	A	IB
T463	N463	male	42	4.43333	17.7333	1	1	1	2	3.5	0	1	0	3641	C	IIIB
T465	N465	male	64	43.2333	43.2333	0	0	0	1	2	0	0	1	8.8	A	IA
T467	N467	male	55	41.6333	42.8333	1	0	1	2	4	0	0	1	32	A	II
T471	N471	male	46	16.7667	42.8333	1	0	1	2	4	0	0	1	312.4	A	II
T473	N473	male	55	12.9333	42.2	1	0	1	1	2	0	0	0	171.1	A	IA
T477	N477	female	71	29.6333	29.6333	0	1	1	1	10	0	0	1	135.9	B	IB
T481	N481	male	60	42.6333	42.6333	0	0	0	1	5.5	0	0	1	1.5	B	IB
T483	N483	male	48	42.7	42.7	0	0	0	1	5	0	0	0	4.3	A	IB
T487	N487	female	54	14.8667	42.6	1	0	0	3	10	0	1	0	322.5	C	IIIB
T491	N491	male	59	7.4	15.3	1	1	1	1	4.5	0	1	0	12.8	C	IIIB
T493	N493	male	63	0.4	0.4	0	1	1	1	5	0	0	1	9.6	A	IB
T497	N497	male	37	0.866667	9.23333	1	1	1	1	15	0	1	1	43560	C	IIIB
T513	N513	male	54	41.9333	41.9333	0	0	1	1	6	0	0	1	4.9	B	IB
T515	N515	male	53	42.3333	42.3333	0	0	1	1	4	0	0	1	239.4	A	IB
T517	N517	male	55	6.9	6.9	0	1	1	1	7	0	0	1	16118	B	IB
T523	N523	male	64	33.2333	33.2333	0	1	1	1	20	0	1	1	4106	C	IIIB
T525	N525	male	33	19.2	25.1	1	1	1	2	10	0	1	1	68.5	C	IIIB
T527	N527	male	47	1.63333	16.6	1	1	1	1	8	0	1	1	5.6	C	IIIB
T533	N533	male	36	7.5	43.8667	1	0	0	1	3.5	0	0	0	3	A	IB
T537	N537	male	68	1.16667	43.8	1	0	1	7	9	0	0	1	27553	B	IIIA
T545	N545	male	43	43.6333	43.6333	0	0	1	1	4	0	0	0	232.5	A	IB
T553	N553	female	36	2.13333	4.93333	1	1	0	1	4	0	0	1	1565	A	IB
T557	N557	male	52	3.23333	18.4333	1	1	1	3	7	0	0	1	9	B	IIIA
T563	N563	male	64	41.0333	41.0333	0	0	0	1	8	0	0	0	6.1	B	IB
T567	N567	male	47	2.83333	16.2667	1	1	1	1	7.5	0	1	1	4182	C	IIIB
T571	N571	male	40	42.7	42.7	0	0	1	1	4.5	0	0	1	2334	A	IB
T573	N573	male	55	11.4333	11.4333	0	1	1	1	13	0	0	1	901	B	IB
T615	N615	female	64	38.9333	37.3667	1	0	1	1	5.5	0	0	1	7.4	B	IB
T617	N617	male	54	28.6667	38.7	1	0	1	1	3	0	0	1	2609	A	IB
T627	N627	male	52	26.3667	37.1667	1	0	1	1	7	0	0	1	1.7	B	IB
T635	N635	male	62	2.13333	18.2333	1	1	1	1	20	0	0	0	45223	B	IB
T641	N641	female	48	3.4	27.5	1	1	1	21	12	0	0	1	60500	B	IIIA
T647	N647	male	38	36.9667	36.9667	0	0	0	1	1.5	0	0	1	81.1	A	IA
T661	N661	male	59	36.7	36.7	0	0	1	5	9	0	0	1	9872	B	IIIA
T663	N663	male	45	36.7333	36.7333	0	0	1	2	7	0	0	0	3.9	B	IIIA
T665	N665	male	48	10.5	10.5	0	1	1	1	15	0	0	0	974.1	B	IB
T671	N671	male	48	3	20.4333	1	1	1	1	12	0	0	1	60500	B	IB
T685	N685	male	54	23.0667	23.0667	0	1	1	1	13	0	0	0	2.1	B	IB
T695	N695	male	61	0.9	12.1667	1	1	0	4	12	0	0	1	1064	B	IIIA
T713	N713	female	54	15.8333	15.8333	0	1	1	1	9	0	0	1	60500	B	IB
T715	N715	male	60	4	36.1	1	0	1	2	7	0	1	1	159	C	IIIB
T721	N721	female	62	35.4667	35.4667	0	0	1	1	3	0	0	0	212.2	A	IB
T724	N724	female	81	35.4667	35.4667	0	0	0	1	4.5	0	0	1	4525	A	IB
T727	N727	female	64	35.4333	35.4333	0	0	0	2	7	0	0	0	12872	B	IIIA
T737	N737	female	52	35.2667	35.2667	0	0	1	1	2.5	0	0	1	9.8	A	IB
T741	N741	male	60	34.3667	34.3667	0	0	1	2	3	0	0	1	1.3	A	II
T743	N743	female	39	5.86667	17.1667	1	1	0	5	7	0	1	1	38578	C	IIIB
T745	N745	female	42	27.9	36.3333	1	0	1	2	4	0	0	0	80.9	A	II
T755	N755	male	63	34.9667	34.9667	0	0	1	1	5	0	0	1	2.3	A	IB
T777	N777	female	34	34.4667	34.4667	0	0	0	1	13	0	0	1	33.5	B	IB
T785	N785	male	53	5.83333	7.36667	1	1	0	1	14	0	0	1	67.8	B	IB
T813	N813	male	56	2.36667	12.5333	1	1	0	4	9.5	0	1	0	178	C	IIIB
T815	N815	female	47	7.36667	7.36667	0	1	1	1	8	0	0	0	12343	B	IB
T817	N817	female	46	34	34	0	0	0	1	4	0	0	0	2903	A	IB
T823	N823	male	41	7.66667	33.9	1	0	0	1	2	0	0	0	3.9	A	IA
T851	N851	male	75	8.9	16.9667	1	1	1	1	7	0	0	0	60500	B	IB
T857	N857	male	65	33.9	33.9	0	0	0	1	3	0	0	0	3	A	IB
T861	N861	male	72	34.1333	34.1333	0	0	1	1	2.5	0	0	1	9.3	A	IB
T863	N863	male	73	34.0667	34.0667	0	0	1	1	3.5	0	0	1	3.7	A	IB
T865	N865	male	42	33.9	33.9	0	0	0	5	10	0	0	1	115.1	B	IIIA
T867	N867	male	65	17.6667	33.6667	1	0	1	1	6.5	0	0	1	209.5	B	IB
T873	N873	male	57	28.3	33.9	1	0	1	1	2.5	0	0	1	7.6	A	IB
T877	N877	male	20	5.33333	28.2	1	1	0	1	10	0	1	1	60500	C	IIIB
T881	N881	male	44	5.56667	34.0333	1	0	1	1	9	0	1	0	19256	C	IIIB
T883	N883	male	46	11.2	33.9	1	0	0	3	2.5	0	1	0	33	C	IIIB
T911	N911	male	67	30.2	30.2	0	0	0	1	7	0	0	1	3.9	B	IB
T913	N913	male	44	24.1333	24.1333	0	1	1	4	8	0	0	0	224.6	B	IIIA
T915	N915	male	57	9.53333	31.2667	1	0	0	2	8	0	1	0	11.7	C	IIIB
T917	N917	male	67	31.3	31.3	0	0	1	3	5.5	0	1	0	4900	C	IIIB
T921	N921	male	53	31.2333	31.2333	0	0	1	1	7	0	1	0	1174	C	IIIB
T923	N923	female	53	4.16667	4.16667	0	1	1	1	5	0	0	0	2923	A	IB
T925	N925	male	61	9.5	29.4667	1	0	0	1	5	0	0	1	16.6	A	IB
T937	N937	male	45	30.5667	30.5667	0	0	0	1	8	0	1	1	3.3	C	IIIB
T943	N943	male	51	2.5	3.63333	1	1	1	1	11	0	1	0	4369	C	IIIB
T951	N951	female	48	6	18.8	1	1	1	1	10	0	0	0	16341	B	IB
T953	N953	male	61	30.0667	30.0667	0	0	0	1	11	0	0	0	2.5	B	IB
T955	N955	female	52	4.4	30.7333	1	0	1	3	3.5	0	0	1	1.6	A	II
T957	N957	male	58	30.7333	30.7333	0	0	1	1	6	0	0	1	86.3	B	IIIA
T963	N963	male	49	10.6333	30.8333	1	0	0	1	3	0	1	1	990.3	C	IIIB
T965	N965	female	61	4.4	15.8667	1	1	1	1	5	0	0	0	51804	A	IB
T967	N967	female	50	23	30.0333	1	0	1	1	5.5	0	0	0	60500	B	IB
T975	N975	male	36	29.9	29.9	0	0	1	1	4	0	1	1	16938	C	IIIB
T977	N977	male	43	12.6333	29.8667	1	0	1	1	6.5	0	1	1	50.5	C	IIIB
T981	N981	male	61	24.4667	29.9	1	0	1	3	6.8	0	0	0	4.6	B	IIIA
T983	N983	male	35	15.5667	26.6667	1	1	0	1	10.5	0	1	0	60500	C	IIIB
T1013	N1013	male	33	1.2	10.4333	1	1	0	1	14	0	0	1	5013	B	IB
T1015	N1015	male	54	29.6	29.6	0	0	0	1	12	0	0	1	2.5	B	IB
T1021	N1021	female	56	3.7	11.0333	1	1	0	1	9.5	0	0	1	894.6	B	IB
T1025	N1025	female	68	29.6667	29.6667	0	0	1	1	2.5	0	0	1	11373	A	IB
T1027	N1027	female	38	7.86667	18.8	1	1	1	1	16	0	1	1	9.6	C	IIIB
T1031	N1031	male	52	32.7667	32.7667	0	0	1	1	3.2	0	0	1	1406	A	IB
T1041	N1041	male	57	6.33333	32.4333	1	0	1	2	5	0	1	1	82.7	C	IIIB
T1043	N1043	female	58	32.6	32.6	0	0	1	1	3	0	0	1	183.4	A	IB
T1045	N1045	male	62	32.5333	32.5333	0	0	0	2	3	0	0	0	1.6	A	II
